# Supplementary material for: An Internet-Based Real-Time Audiovisual Link for Dual MEG Recordings
Source: PLoS One. 2015 Jun 22;10(6):e0128485. doi: 10.1371/journal.pone.0128485 (PMC4476621; doi:10.1371/journal.pone.0128485)
Supplement: S2 Appendix — (ZIP) [file pone.0128485.s002.zip]

Archive with 26 entries (23 files):
- accelerometers/
- accelerometers/accelsync.m
- accelerometers/makefig_segm.py
- accelerometers/makefig_proc_stages.py
- accelerometers/makefig_lag.py
- accelerometers/makefig_cyc.py
- accelerometers/plot_erp.m
- accelerometers/params_20120629_session2.m
- accelerometers/params_20120629_session1.m
- accelerometers/params_20120628_session2.m
- accelerometers/params_20120628_session1.m
- accelerometers/params_20120627_session2.m
- accelerometers/params_20120627_session1.m
- accelerometers/params_20120626_session2.m
- accelerometers/params_20120626_session1.m
- accelerometers/params_20120625_session2.m
- coherence/
- coherence/makefig_coherence.py
- coherence/pair_params.py
- coherence/comp_coherence.py
- coherence/meg2dmaps.py
- sync_measurement/
- sync_measurement/pulse.m
- sync_measurement/loadmeg_nots.m
- sync_measurement/end2end_onesite.m
- sync_measurement/makefig_delays.py
