# Supplementary material for: An Internet-Based Real-Time Audiovisual Link for Dual MEG Recordings
Source: PLoS One. 2015 Jun 22;10(6):e0128485. doi: 10.1371/journal.pone.0128485 (PMC4476621; doi:10.1371/journal.pone.0128485)
Supplement: S2 Appendix — (ZIP) [file pone.0128485.s002.zip › accelerometers/accelsync.m]

%--------------------------------------------------------------------------
% Do the behavioural analysis inter-subject "synchronization" in the
% movement-mirroring experiment by looking at accelerometer data.
%
% This script does all the processing and saves the results to OUT_FLDR.
% The results then can be visualized with other tools. The script also
% makes a couple of plots for troubleshooting purposes, but these are not
% publication-quality.

clear all;
close all;

dbstop if error;


%% Define parameters

DATA_PATH = '/home/andrey/data/MEG2MEG';
CASE_FILES = {'params_20120628_session2', ...
              'params_20120626_session1', ...
              'params_20120626_session2', ...
              'params_20120627_session1', ...
              'params_20120627_session2', ...
              'params_20120628_session1', ...
              'params_20120625_session2', ...
              'params_20120629_session1', ...
              'params_20120629_session2'};
SAMP_CASE_FILE = 'params_20120628_session2';

LOWPASS = 3;            % Low-pass accelerometer signals with this frequency (Hz)
SEGM_INTRVL = [-1000, 3000]; % samples
EXPERIMENT_DURATION = 240000; % Duration of the experiment, milliseconds

NOTCH_FREQ = 50;        % Hz
NOTCH_BW = 1;           % Notch bandwidth at -3 dB, Hz

OUTFLDR = '/tmp';

%% Load and process all the subject pairs
all_ds = {};
all_bru_zc = {};
all_bio_zc = {};

all_bio_bru_segm = {};
all_bio_bio_segm = {};
all_bru_bio_segm = {};
all_bru_bru_segm = {};

h_erp = figure;
pair_cnt = 1;
    
for c_file = CASE_FILES
    c_str = c_file{1};
    c_name =  [c_str(14:15), '-', c_str(12:13), '-', c_str(8:11), ' session ', c_str(24)];
    eval(c_str);
    
    % load the data
    [fiffinfo, uncut_data] = sync_meg([DATA_PATH, '/', FNAME_BRU], [DATA_PATH, '/', FNAME_BIO], '', '', '', CH_SEL_BRU, CH_SEL_BIO);
    time_sel_indx = ((fiffinfo.ts >= TIME_2_ANALYZE) & (fiffinfo.ts <= (TIME_2_ANALYZE+EXPERIMENT_DURATION)));
    data = uncut_data(:,time_sel_indx);

    %% Find the accelerometer channels
    
    bru_acc = [];
    site1_acc = [];     % Used only for exporting the matlab file to be
                        % shared on the Internet
    for ch_name = ACC_CH_BRU
        found_cnt = 0;
        for i = 1 : length(fiffinfo.chs1)
            if strcmp(ch_name, fiffinfo.chnames{i})
                bru_acc = [bru_acc; data(i,:)];
                site1_acc = [site1_acc; uncut_data(i,:)];
                found_cnt = found_cnt + 1;
            end
        end
        assert(found_cnt == 1); % each accelerometer channel is found exactly once
    end

    bio_acc = [];
    site2_acc = [];     % Used only for exporting the matlab file to be
                        % shared on the Internet
    for ch_name = ACC_CH_BIO
        found_cnt = 0;
        for i = (1 : length(fiffinfo.chs2)) + length(fiffinfo.chs1)
            if strcmp(ch_name, fiffinfo.chnames{i})
                bio_acc = [bio_acc; data(i,:)];
                site2_acc = [site2_acc; uncut_data(i,:)];
                found_cnt = found_cnt + 1;
            end
        end
        assert(found_cnt == 1); % each accelerometer channel is found exactly once
    end
    
    sfreq = fiffinfo.sfreq;
    save(sprintf('%s/subject_pair_%i.mat', OUTFLDR, pair_cnt), 'site1_acc', 'site2_acc', 'time_sel_indx', 'sfreq');
        
    %% Design the filters
    [b_filt, a_filt] = cheby2(6, 30, LOWPASS/(fiffinfo.sfreq/2), 'low');
    
    % design the notch filter to remove 50 Hz
    [b_notch, a_notch] = iirnotch(NOTCH_FREQ/(fiffinfo.sfreq/2), NOTCH_BW/(fiffinfo.sfreq/2));

    %% Preprocess the channels
    
    % Subtract the average channel-wise
    bru_acc = bru_acc - mean(bru_acc, 2) * ones(1, size(bru_acc, 2));
    bio_acc = bio_acc - mean(bio_acc, 2) * ones(1, size(bio_acc, 2));
    
    % Remove the 50 Hz
    for i = 1 : size(bru_acc,1)
        bru_acc(i,:) = filtfilt(b_notch, a_notch, bru_acc(i,:));
    end
    for i = 1 : size(bio_acc,1)
        bio_acc(i,:) = filtfilt(b_notch, a_notch, bio_acc(i,:));
    end 
    
    %% Compute principal components
    
    [dummy, bru_acc_pc] = princomp(bru_acc');
    [dummy, bio_acc_pc] = princomp(bio_acc');
    
    bru_acc_pc = bru_acc_pc';
    bio_acc_pc = bio_acc_pc';
       
    %% Use the first principal component
    bru_sum = bru_acc_pc(1,:);
    bio_sum = bio_acc_pc(1,:);
    
    % Flip the first PC so that all the first PCs are approximately in the
    % same direction
    bru_sum = bru_sum * sign(corr(bru_sum', bru_acc(1,:)' * ACC_CH_BRU_CAL));
    bio_sum = bio_sum * sign(corr(bio_sum', bio_acc(1,:)' * ACC_CH_BIO_CAL));
    
    %% Detect sharp edges

    % normalize the accelerometer signals
    bio_sum = (bio_sum - mean(bio_sum)) / std(bio_sum);
    bru_sum = (bru_sum - mean(bru_sum)) / std(bru_sum);

    % filter the data
    bio_acc_filt_raw = filtfilt(b_filt, a_filt, bio_sum);
    bru_acc_filt_raw = filtfilt(b_filt, a_filt, bru_sum);
    
    % normalize the filtered data
    bio_acc_filt = (bio_acc_filt_raw - mean(bio_acc_filt_raw)) / std(bio_acc_filt_raw);
    bru_acc_filt = (bru_acc_filt_raw - mean(bru_acc_filt_raw)) / std(bru_acc_filt_raw);

    % detect zero-crossings
    bio_zc = zerocross(bio_acc_filt);
    bru_zc = zerocross(bru_acc_filt);

    if (min([diff(bio_zc), diff(bru_zc)]) < 100) 
        warning('Some of the rising edges that were detected are too close to each other');
    end
    
    all_bru_zc = [all_bru_zc, bru_zc / fiffinfo.sfreq];
    all_bio_zc = [all_bio_zc, bio_zc / fiffinfo.sfreq];

    %% Plot processing stages for the publication
    if(true & strcmp(c_str, SAMP_CASE_FILE))
        figure;
        hold on;

        bio_sc = prctile(reshape(bio_acc, numel(bio_acc), 1), 99);
        t_rang = [1:length(bio_sum)] / fiffinfo.sfreq;
        yplacecnt = 0;

        % Plot BioMag channels
        for i = 1 : 3
            plot(t_rang, bio_acc(i,:) / bio_sc + yplacecnt);
            yplacecnt = yplacecnt - 2;
        end
        yplacecnt = yplacecnt - 2;

        % Plot BioMag PCs
        for i = 1 : 3
            plot(t_rang, bio_acc_pc(i,:) / bio_sc + yplacecnt);
            yplacecnt = yplacecnt - 2;
        end
        yplacecnt = yplacecnt - 2;

        plot(t_rang, bio_acc_filt + yplacecnt);
        for i = bio_zc
            plot(t_rang([i, i]), [-1.5, 1.5] + yplacecnt, 'r');
        end
        plot([t_rang(1), t_rang(end)], [yplacecnt, yplacecnt], 'k');

        set(gca, 'Ytick', [-16, -12, -10, -8, -4, -2, 0]);
        set(gca, 'YtickLabel', {'LP', 'PC 3', 'PC 2', 'PC 1', 'Acc z', 'Acc y', 'Acc x'});
        set(gca, 'Xtick', []);
        
        set(gca, 'Ticklength', [0 0]);
        ylabel('acceleration (arbitrary units)');
        xlabel('time');
        
        % plot the 1-second scale bar
        plot ([126, 127], [-18.5, -18.5], 'k');
        plot ([126, 126], [-18.25, -18.75], 'k');
        plot ([127, 127], [-18.25, -18.75], 'k');
        text(126.20, -17.85, '1 s');
               
        xlim([125, 140]);
        ylim([-19,2]);
        
        save([OUTFLDR, '/', 'samp_proc_stages.mat'], 'bio_sc', ...
                                                     't_rang', ...
                                                     'bio_acc', ...
                                                     'bio_acc_pc', ...
                                                     'bio_acc_filt', ...
                                                     'bio_zc');
    end
    
    %% Plot sample events from two subjects for the publication
    if(true & strcmp(c_str, SAMP_CASE_FILE))
        t_rang = [1:length(bio_sum)] / fiffinfo.sfreq;
        
        figure;
        hold on;
        
        % Plot BioMag traces
        plot(t_rang, bio_sum, 'Color', [0.6, 0.6, 0.6]);
        plot(t_rang, bio_acc_filt_raw, 'r');
        for i = bio_zc
            plot(t_rang([i, i]), [-1.5, 1.5], 'r');
        end
        
        % Plot BRU traces
        plot(t_rang, bru_sum - 4, 'Color', [0.6, 0.6, 0.6]);
        plot(t_rang, bru_acc_filt_raw - 4, 'b');
        for i = bru_zc
            plot(t_rang([i, i]), [-1.5, 1.5] - 4, 'b');
        end
        
        set(gca, 'Ytick', [-4, 0]);
        set(gca, 'YtickLabel', {'BRU', 'BioMag'});
        set(gca, 'Ticklength', [0 0]);
        set(gca, 'Xtick', []);
        ylabel('acceleration (arbitrary units)');
        xlabel('time');
       
        % plot the 1-second scale bar
        plot ([126, 127], [-6.5, -6.5], 'k');
        plot ([126, 126], [-6.25, -6.75], 'k');
        plot ([127, 127], [-6.25, -6.75], 'k');
        text(126.20, -5.85, '1 s');
        
        xlim([125, 140]);
        ylim([-7, 2]);
        
        samp_bio_sum = bio_sum;
        samp_bio_acc_filt_raw = bio_acc_filt_raw;
        samp_bio_zc = bio_zc;
  
        samp_bru_sum = bru_sum;
        samp_bru_acc_filt_raw = bru_acc_filt_raw;
        samp_bru_zc = bru_zc;

    end
    
    %% Segment the data
    
    bru_bio_segm = [];  % BioMag data segmented using triggers from BRU
    bru_bru_segm = [];  % BRU data segmented using triggers from BRU

    for trig = bru_zc
        try
            bru_bio_segm = [bru_bio_segm; bio_sum(trig+SEGM_INTRVL(1) : trig+SEGM_INTRVL(2))];
            bru_bru_segm = [bru_bru_segm; bru_sum(trig+SEGM_INTRVL(1) : trig+SEGM_INTRVL(2))];
        catch
            disp('Problem extracting a data segment - trigger discarded!');
        end
    end
    
    all_bru_bio_segm{end+1} = bru_bio_segm;
    all_bru_bru_segm{end+1} = bru_bru_segm;

    bio_bru_segm = [];  % BRU data segmented using triggers from BioMag
    bio_bio_segm = [];  % BioMag data segmented using triggers from BioMag

    for trig = bio_zc
        try
            bio_bru_segm = [bio_bru_segm; bru_sum(trig+SEGM_INTRVL(1) : trig+SEGM_INTRVL(2))];
            bio_bio_segm = [bio_bio_segm; bio_sum(trig+SEGM_INTRVL(1) : trig+SEGM_INTRVL(2))];
        catch
            disp('Problem extracting a data segment - trigger discarded!');
        end
    end
    
    all_bio_bru_segm{end+1} = bio_bru_segm;
    all_bio_bio_segm{end+1} = bio_bio_segm;

    
    %% Butterfly plots
    % Using triggers from the BRU side
    if (false)
        figure;
        hold on;
        plot_erp(bru_bio_segm, bru_bru_segm, SEGM_INTRVL, fiffinfo.sfreq, false);
    end
    
    % Using triggers from BioMag site
    if (false)
        figure;
        hold on;
        plot_erp(bio_bru_segm, bio_bio_segm, SEGM_INTRVL, fiffinfo.sfreq, false);
    end
    
    % All subject pairs in one figure
    if (true)
        figure(h_erp);
        subplot(3,3,pair_cnt);
        hold on;
        title(sprintf('pair #%i', pair_cnt));
        plot_erp(bio_bru_segm, bio_bio_segm, SEGM_INTRVL, fiffinfo.sfreq, true);
    end
    
    %% Analyze zero-crossings

    ds = [];
    for trig = bru_zc(2:end-1)
        [dummy, indx] = min(abs(bio_zc-trig));

        % If the two closest BioMag triggers are the same distance from the BRU
        % trigger, make an arbitrary choice.
        indx = indx(1);
        ds = [ds, trig - bio_zc(indx)];    
    end
    
    all_ds = [all_ds, ds / fiffinfo.sfreq];

    % Plot the lags' histogram
    if (false)
        figure('visible', 'off');
        hist(ds/fiffinfo.sfreq);
        xlabel('lag (BRU is behind BioMag, s)');
        title(c_name);
    end
    
    pair_cnt = pair_cnt+1;
end

save([OUTFLDR, '/', 'all_ds.mat'], 'all_ds');

sfreq = fiffinfo.sfreq;
save([OUTFLDR, '/', 'all_segm.mat'], 'all_bio_bru_segm', ...
                                     'all_bio_bio_segm', ...
                                     'all_bru_bio_segm', ...
                                     'all_bru_bru_segm', ...
                                     'SEGM_INTRVL', ...
                                     'sfreq', ...
                                     'samp_bio_sum', ...
                                     'samp_bio_acc_filt_raw', ...
                                     'samp_bio_zc', ...
                                     'samp_bru_sum', ...
                                     'samp_bru_acc_filt_raw', ...
                                     'samp_bru_zc');
                                 
save([OUTFLDR, '/', 'all_zc.mat'], 'all_bru_zc', 'all_bio_zc');     

%% Compute movement cycle duration
bru_cyc_len = [];
bio_cyc_len = [];

bru_nfeats = [];
bio_nfeats = [];

bru_cyc_len_std = [];
bio_cyc_len_std = [];

for i = 1 : length(all_bru_zc)
    bru_zc = all_bru_zc{i};
    bio_zc = all_bio_zc{i};
    
    bru_nfeats = [bru_nfeats, length(bru_zc)];
    bio_nfeats = [bio_nfeats, length(bio_zc)];
    
    bru_cyc_len = [bru_cyc_len, mean(diff(bru_zc))];
    bio_cyc_len = [bio_cyc_len, mean(diff(bio_zc))];
    
    bru_cyc_len_std = [bru_cyc_len_std, std(diff(bru_zc))];
    bio_cyc_len_std = [bio_cyc_len_std, std(diff(bio_zc))];
end


%% Plot movement cycle duration
figure;
hold on;
bar([bru_cyc_len', bio_cyc_len']);
colormap([0, 0, 1; 1, 0, 0]);
xlabel('Subject pair');
ylabel('Duration of movement cycle (s)');

for i = 1 : length(all_bru_zc)
     for cur_bru_cyc_len = diff(all_bru_zc{i});
         plot(i-0.15, cur_bru_cyc_len, 'ko', 'MarkerSize', 2);
     end
 
     for cur_bio_cyc_len = diff(all_bio_zc{i});
         plot(i+0.15, cur_bio_cyc_len, 'ko', 'MarkerSize', 2);
     end
end

set(gca, 'XTick', [1:9]);
set(gca, 'TickDir', 'out');
