# Supplementary material for: An Internet-Based Real-Time Audiovisual Link for Dual MEG Recordings
Source: PLoS One. 2015 Jun 22;10(6):e0128485. doi: 10.1371/journal.pone.0128485 (PMC4476621; doi:10.1371/journal.pone.0128485)
Supplement: S2 Appendix — (ZIP) [file pone.0128485.s002.zip › accelerometers/makefig_segm.py]

# -*- coding: utf-8 -*-
"""Make a plot of segmented PC1 for all the 9 pairs + sample traces.
"""

import scipy.io
import pylab as plt
import numpy as np

FNAME = '/tmp/all_segm.mat'
OUTFNAME = '/tmp/Figure 5'

all_segm = scipy.io.loadmat(FNAME)


#--------------------------------------------------------------------------
# data for the sample continuous plot
#
bru_zc = all_segm['samp_bru_zc'].squeeze()
bio_zc = all_segm['samp_bio_zc'].squeeze()

bio_acc_filt_raw = all_segm['samp_bio_acc_filt_raw'].squeeze()
bru_acc_filt_raw = all_segm['samp_bru_acc_filt_raw'].squeeze()

bio_sum = all_segm['samp_bio_sum'].squeeze()
bru_sum = all_segm['samp_bru_sum'].squeeze()

sfreq = all_segm['sfreq'][0][0]
xvals_cont = np.arange(len(bio_sum)) / sfreq


#--------------------------------------------------------------------------
# data for segmented plots
#
all_bru_bru_segm = all_segm['all_bru_bru_segm'].squeeze()
all_bru_bio_segm = all_segm['all_bru_bio_segm'].squeeze()

segm_intrvl = all_segm['SEGM_INTRVL'].squeeze()
xvals = np.arange(segm_intrvl[0], segm_intrvl[1]+1) / sfreq


#--------------------------------------------------------------------------
# Start plotting
#
fig = plt.figure(figsize=(20, 20), dpi=40)
fig.subplots_adjust(hspace=0.05, wspace=0.05)


#--------------------------------------------------------------------------
# Set common labels
#
ax_global = fig.add_subplot(1, 1, 1)
ax_global.spines['top'].set_color('none')
ax_global.spines['bottom'].set_color('none')
ax_global.spines['left'].set_color('none')
ax_global.spines['right'].set_color('none')
ax_global.tick_params(labelcolor='none',
                      top='off',
                      bottom='off',
                      left='off',
                      right='off')

ax_global.set_xlabel('time (s)', fontsize=24)
ax_global.set_ylabel('acceleration (arbitrary units)', fontsize=24)


#--------------------------------------------------------------------------
# Plot segmented data for all the 9 ubject pairs
#
for i in range(9):
    ax_segm = fig.add_subplot(4, 3, i+4)

    for j in range(len(all_bru_bio_segm[i])):
        plt.plot(xvals, all_bru_bio_segm[i][j], color=(0.6, 0.6, 0.6))

    for j in range(len(all_bru_bru_segm[i])):
        plt.plot(xvals, all_bru_bru_segm[i][j] + 5, color=(0.6, 0.6, 0.6))

    plt.plot(xvals, all_bru_bio_segm[i].mean(axis=0), color='r', linewidth=2)
    plt.plot(xvals, all_bru_bru_segm[i].mean(axis=0) + 5, color='b', linewidth=2)

    plt.plot([-1, 3], [0, 0], 'k:', linewidth=2)
    plt.plot([-1, 3], [5, 5], 'k:', linewidth=2)
    plt.plot([0, 0], [-1.3, 1.3+5], 'k:', linewidth=2)

    plt.tick_params('x', length=10, which='major')
    if i < 6:
        plt.xticks((0, 1, 2), ('', '', ''))
    else:
        plt.xticks((0, 1, 2), ('0', '1.0', '2.0'), fontsize=18)

    plt.text(-0.8,
             6,
             'pair #%i' % (i+1),
             bbox={'facecolor': 'white', 'alpha': 1, 'pad': 20},
             fontsize=24)

    plt.xlim([-1, 3])
    plt.ylim([-2.5, 2.5+5])
    plt.yticks(())


#--------------------------------------------------------------------------
# Plot a sample of continuos data
#
ax_cont = fig.add_subplot(4, 1, 1)

plt.plot(xvals_cont, bru_sum+5, color=(0.6, 0.6, 0.6))
plt.plot(xvals_cont, bru_acc_filt_raw+5, 'b', label='Aalto')
for i in bru_zc:
    plt.plot(xvals_cont[[i, i]], np.array([-1.5, 1.5])+5, 'b')

plt.plot(xvals_cont, bio_sum, color=(0.6, 0.6, 0.6))
plt.plot(xvals_cont, bio_acc_filt_raw, 'r', label='HUCH')
for i in bio_zc:
    plt.plot(xvals_cont[[i, i]], [-1.5, 1.5], 'r')

# plot the 1-second scale bar
plt.plot([126, 127], [-2.4, -2.4], 'k')
plt.plot([126, 126], [-2.65, -2.15], 'k')
plt.plot([127, 127], [-2.65, -2.15], 'k')
plt.text(126.40, -1.85, '1 s', fontsize=18)

plt.legend(loc='upper right', fontsize=18)

# make sure that continuous and semented plots have the same x and y scales
width_cont = (ax_cont.get_position().width /
              ax_segm.get_position().width *
              (xvals[-1] - xvals[0]))
plt.xlim([125, 125+width_cont])
plt.ylim([-3, -3 + (ax_segm.get_ylim()[1] - ax_segm.get_ylim()[0])])

plt.xticks(())
plt.yticks(())
plt.tick_params('both', length=0, which='major')

#plt.show()
plt.savefig(OUTFNAME + '.eps', bbox_inches='tight', figsize=(6, 6), dpi=300)
plt.savefig(OUTFNAME + '.png', bbox_inches='tight', figsize=(6, 6), dpi=300)
