# Supplementary material for: An Internet-Based Real-Time Audiovisual Link for Dual MEG Recordings
Source: PLoS One. 2015 Jun 22;10(6):e0128485. doi: 10.1371/journal.pone.0128485 (PMC4476621; doi:10.1371/journal.pone.0128485)
Supplement: S2 Appendix — (ZIP) [file pone.0128485.s002.zip › accelerometers/makefig_proc_stages.py]

# -*- coding: utf-8 -*-
"""Make a figure showing an example of different processing stages.
"""


import scipy.io
import matplotlib.pyplot as plt
import numpy as np

FNAME = '/tmp/samp_proc_stages.mat'
OUTFNAME = '/tmp/Figure 4'

DPI = 300
FIGSIZE = (3.27, 3.14)  # inches
FINENESS = 0.5          # controls how fine/rough the resulting figure looks

#--------------------------------------------------------------------------
# Load the data
#
samp_dat = scipy.io.loadmat(FNAME)

bio_acc = samp_dat['bio_acc']
bio_acc_pc = samp_dat['bio_acc_pc']
bio_acc_filt = samp_dat['bio_acc_filt'].squeeze()
t_rang = samp_dat['t_rang'].squeeze()
bio_sc = samp_dat['bio_sc'][0, 0]
bio_zc = samp_dat['bio_zc'].squeeze()


#--------------------------------------------------------------------------
# Plot
#
plt.close('all')
fig = plt.figure(figsize=(FIGSIZE[0]/FINENESS, FIGSIZE[1]/FINENESS),
                 dpi=DPI*FINENESS)
axL = plt.subplot(1, 1, 1)

yplacecnt = 0

# Plot BioMag channels
for i in range(3):
    plt.plot(t_rang, bio_acc[i, :] / bio_sc + yplacecnt, 'b')
    yplacecnt = yplacecnt - 2

yplacecnt = yplacecnt - 2

# Plot BioMag PCs
for i in range(3):
    plt.plot(t_rang, bio_acc_pc[i, :] / bio_sc + yplacecnt, 'b')
    yplacecnt = yplacecnt - 2

yplacecnt = yplacecnt - 2

plt.plot(t_rang, bio_acc_filt + yplacecnt, 'b')

# Plot event markers
for i in bio_zc:
    plt.plot(t_rang[[i, i]], np.array([-1.5, 1.5]) + yplacecnt, 'r')


plt.plot([t_rang[0], t_rang[-1]], [yplacecnt, yplacecnt], 'k:')

plt.yticks([-16, -12, -10, -8, -4, -2, 0])
ytickNames = plt.setp(fig.get_axes(),
                      yticklabels=['PC 1', 'PC 3', 'PC 2', 'PC 1', 'z', 'y', 'x'])
plt.setp(ytickNames)
plt.tick_params('y', length=0, which='major')

plt.ylabel('filtered     principal components         acceleration ')
plt.xlabel('time (s)')

plt.xlim([125, 140])
plt.ylim([-19, 2])

# Create the right axis
axR = axL.twinx()
plt.yticks(())
axR.yaxis.set_label_position("right")
plt.ylabel("acceleration (arbitrary units)")

plt.savefig(OUTFNAME + '.tiff', dpi=DPI*FINENESS)
