# Supplementary material for: An Internet-Based Real-Time Audiovisual Link for Dual MEG Recordings
Source: PLoS One. 2015 Jun 22;10(6):e0128485. doi: 10.1371/journal.pone.0128485 (PMC4476621; doi:10.1371/journal.pone.0128485)
Supplement: S2 Appendix — (ZIP) [file pone.0128485.s002.zip › accelerometers/makefig_lag.py]

# -*- coding: utf-8 -*-
"""Make figure showing the lags for all 9 pairs.
"""

import scipy.io
import pylab as plt
import matplotlib.gridspec as gridspec

FNAME = '/tmp/all_ds.mat'
OUTFNAME = '/tmp/Figure 7'

FONTSIZE = 18

all_ds = scipy.io.loadmat(FNAME)
data = all_ds['all_ds'].squeeze()

xlbls = []
for i in range(len(data)):
    xlbls.append('#%i' % (i+1))

fg = plt.figure(figsize=(10, 15), dpi=40)
gs = gridspec.GridSpec(2,
                       1,
                       height_ratios=[(0.8 - (-0.5)), (0.8 - (-0.1))],
                       hspace=0.05)

ax1 = plt.subplot(gs[0])
bp1 = plt.boxplot(data, whis=plt.inf)
plt.setp(bp1['whiskers'], linestyle=':')
ax1.set_ylim((-0.5, 0.8))
plt.yticks((-0.4, -0.2, 0, 0.2, 0.4, 0.6),
           ('-0.4 ', '-0.2 ', '0 ', '0.2 ', '0.4 ', '0.6 '),
           fontsize=FONTSIZE-2)

ax1.tick_params('y', length=5, which='major')

plt.xticks(())
plt.ylabel('$\Longleftarrow$ Aalto leads        Lag (s)         HUCH leads $\Longrightarrow$', fontsize=FONTSIZE+2)

ax2 = plt.subplot(gs[1])
bp2 = plt.boxplot(abs(data), whis=plt.inf)
plt.setp(bp2['whiskers'],  linestyle=':')
ax2.tick_params('x', length=0, which='major')
ax2.tick_params('y', length=5, which='major')
ax2.set_ylim((-0.1, 0.8))
plt.yticks((0, 0.2, 0.4, 0.6),
           ('0 ', '0.2 ', '0.4 ', '0.6 '),
           fontsize=FONTSIZE-2)

xtickNames = plt.setp(ax2, xticklabels=xlbls)
plt.setp(xtickNames, fontsize=FONTSIZE)
plt.ylabel('Lag (absolute value, s)', fontsize=FONTSIZE+2)
plt.xlabel('subject pair', fontsize=FONTSIZE+2)

plt.savefig(OUTFNAME + '.eps', bbox_inches='tight')
plt.savefig(OUTFNAME + '.png', bbox_inches='tight')
