# Supplementary material for: An Internet-Based Real-Time Audiovisual Link for Dual MEG Recordings
Source: PLoS One. 2015 Jun 22;10(6):e0128485. doi: 10.1371/journal.pone.0128485 (PMC4476621; doi:10.1371/journal.pone.0128485)
Supplement: S2 Appendix — (ZIP) [file pone.0128485.s002.zip › accelerometers/makefig_cyc.py]

# -*- coding: utf-8 -*-
"""Make figure showing the cycle length statistics for all 9 pairs.
"""

import scipy.io
import numpy as np
import matplotlib.pyplot as plt

FNAME = '/tmp/all_zc.mat'
OUTFNAME = '/tmp/Figure 6'
FONTSIZE = 18

all_zc = scipy.io.loadmat(FNAME)
all_bru_zc = all_zc['all_bru_zc'].squeeze()
all_bio_zc = all_zc['all_bio_zc'].squeeze()

# compute the averages
bru_avg_cyc = np.zeros(len(all_bru_zc))
bio_avg_cyc = np.zeros(len(all_bio_zc))

for i in range(len(all_bru_zc)):
    bru_avg_cyc[i] = np.diff(all_bru_zc[i]).mean()
    bio_avg_cyc[i] = np.diff(all_bio_zc[i]).mean()

# plot
ind = np.arange(len(all_bru_zc))
width = 0.35

plt.figure(figsize=(10, 10), dpi=40)
ax = plt.subplot()

plt.bar(ind+width, bru_avg_cyc, width, color=(0.6, 0.6, 0.6), label='Aalto')
plt.bar(ind, bio_avg_cyc, width, color=(0.9, 0.9, 0.9), label='HUCH')

xlbls = []
for i in range(len(all_bru_zc)):
    xlbls.append('pair #%i' % (i+1))

for i in range(len(all_bru_zc)):
    bio_cyc = np.diff(all_bio_zc[i])
    plt.plot(np.ones(len(bio_cyc))*i+(width/2),
             bio_cyc, marker=r'$-$',
             markersize=12,
             color='k')

    bru_cyc = np.diff(all_bru_zc[i])
    plt.plot(np.ones(len(bru_cyc))*i+(3*width/2),
             bru_cyc, marker=r'$-$',
             markersize=12,
             color='k')

plt.ylabel('Duration of the movement cycle (s)', fontsize=FONTSIZE+2)
plt.legend(loc='upper right', fontsize=FONTSIZE)

ax.set_xticks(ind+width)
xtickNames = plt.setp(ax, xticklabels=xlbls)
plt.setp(xtickNames, rotation=45, fontsize=FONTSIZE)
ax.tick_params('x', length=0, which='major')
ax.tick_params('y', length=5, which='major')
plt.yticks(fontsize=FONTSIZE-2)
plt.xlim((-width, ind[-1]+3*width))

#plt.show()
plt.savefig(OUTFNAME + '.eps', bbox_inches='tight')
plt.savefig(OUTFNAME + '.png', bbox_inches='tight')
