# Supplementary material for: An Internet-Based Real-Time Audiovisual Link for Dual MEG Recordings
Source: PLoS One. 2015 Jun 22;10(6):e0128485. doi: 10.1371/journal.pone.0128485 (PMC4476621; doi:10.1371/journal.pone.0128485)
Supplement: S2 Appendix — (ZIP) [file pone.0128485.s002.zip › accelerometers/plot_erp.m]

function plot_erp(segm_other, segm_same, segm_intrvl, sfreq, is_simple)
% Auxillary function for plotting ERP analysis results (butterfly plot) for
% one subject pair
    n_events = size(segm_other, 1);

        for i = 1 : size(segm_other, 1)
            plot([segm_intrvl(1) : segm_intrvl(2)] / sfreq, segm_other(i,:), 'Color', [0.6, 0.6, 0.6]);
        end

        for i = 1 : size(segm_same, 1)
            h_trial = plot([segm_intrvl(1) : segm_intrvl(2)] / sfreq, segm_same(i,:) + 5, 'Color', [0.6, 0.6, 0.6]);
        end

        h_bio = plot([segm_intrvl(1) : segm_intrvl(2)] / sfreq, mean(segm_other), 'r', 'LineWidth', 2);
        h_bru = plot([segm_intrvl(1) : segm_intrvl(2)] / sfreq, mean(segm_same) + 5, 'LineWidth', 2);

        plot([-1, 3], [0, 0], 'k');
        plot([-1, 3], [0, 0] + 5, 'k');
        plot([0, 0], [-1.3, 1.3+5], 'k');
      
        %title(sprintf('%s: using BRU data for triggers, averaged %i events', c_name, n_events));
        xlim([-1, 3]);
        ylim([-2.5, 2.5+5]);
        set(gca, 'YTick', []);
        
        if (~is_simple)
            set(gca, 'TickDir', 'out');
            set(gca, 'XMinorTick', 'on');
            xlabel('time (s)');
            ylabel('acceleration (arbitrary units)');
        else
            set(gca, 'XTick', []);
            axis off;
        end
end
