# Supplementary material for: An Internet-Based Real-Time Audiovisual Link for Dual MEG Recordings
Source: PLoS One. 2015 Jun 22;10(6):e0128485. doi: 10.1371/journal.pone.0128485 (PMC4476621; doi:10.1371/journal.pone.0128485)
Supplement: S2 Appendix — (ZIP) [file pone.0128485.s002.zip › accelerometers/params_20120625_session2.m]

%--------------------------------------------------------------------------
% Parameters
%
FNAME_BIO = '120625/session_2/kn_movementsynchrony_audvis_biomag_st.fif';
FNAME_BRU = '120625/session_2/aa_movementsynchrony_audvis_bru_st.fif';

CH_SEL_BIO = {'STI 001', 'STI 002', 'STI 003', 'STI 004', 'STI 005', ...
              'STI 006', 'STI 014', 'STI 015', 'STI 016', 'MISC 004', ...
              'MISC 005','MISC 006'};

CH_SEL_BRU = {'MISC006', 'MISC007', 'MISC008', 'STI101', 'STI201', 'STI301'};
          
% The first channel on the list should be the best one
ACC_CH_BIO = {'MISC 004', 'MISC 005', 'MISC 006'};
ACC_CH_BRU = {'MISC006', 'MISC007', 'MISC008'};

ACC_CH_BIO_CAL = 1; % can be 1 or -1, used for flipping the accelerometer
ACC_CH_BRU_CAL = 1; % signal if the accelerometer was attached upside down

TIME_2_ANALYZE = 1340635132526; % Analyze only the data starting from this point
%--------------------------------------------------------------------------
