# Supplementary material for: An Internet-Based Real-Time Audiovisual Link for Dual MEG Recordings
Source: PLoS One. 2015 Jun 22;10(6):e0128485. doi: 10.1371/journal.pone.0128485 (PMC4476621; doi:10.1371/journal.pone.0128485)
Supplement: S2 Appendix — (ZIP) [file pone.0128485.s002.zip › coherence/makefig_coherence.py]

# -*- coding: utf-8 -*-
"""Plot the average coherence maps for the subject pair #3.
"""

import pickle

import numpy as np
import pylab as plt
import matplotlib

from mne.viz import plot_topomap
from meg2dmaps import ELEKTA_MAP

##-----------------------------------------------------------------------------
# Parameter definitions
#
INP_FNAME = '/home/andrey/data/MEG2MEG/120626/session_2/full_coherence.pkl'
OUTFNAME = '/tmp/Figure 8'

MIN_FREQ = 0.5          # Hz, inclusive
MAX_FREQ = 2            # Hz, exclusive

CBAR_TICKS = (0, 0.00125, 0.00250, 0.00375, 0.005)
CBAR_LABELS = ('0', '0.00125  ', '0.00250  ', '0.00375  ', '0.005  ')
CMAP = matplotlib.cm.jet  # colormap to use for the plots

DPI = 300
FIGSIZE = (3.27, 3)     # inches
FINENESS = 0.5          # controls how fine/rough the resulting figure looks
#------------------------------------------------------------------------------

# Load the data
inpf = open(INP_FNAME, 'rb')
dt = pickle.load(inpf)
inpf.close()

# Select the interesting frequencies
sel_indx = (dt['freqs'] >= MIN_FREQ) & (dt['freqs'] < MAX_FREQ)
m_cxy = dt['cxy'][:, :, sel_indx]

m_cxy = np.power(m_cxy, 2)  # square
m_cxy = m_cxy.mean(axis=2)  # average over frequencies

# Find the coherence maximum
max_cxy = m_cxy.max()
print('The maximal magnitude-squared coherence is %f' % max_cxy)

# BioMag
bio_cxy = m_cxy.mean(axis=1)    # 204 - long vector
bio_cxy = bio_cxy.reshape(len(bio_cxy)/2, 2)
bio_cxy = bio_cxy.mean(axis=1)  # 102 - long vector

# BRU
bru_cxy = m_cxy.mean(axis=0)    # 204 - long vector
bru_cxy = bru_cxy.reshape(len(bru_cxy)/2, 2)
bru_cxy = bru_cxy.mean(axis=1)  # 102 - long vector

##-----------------------------------------------------------------------------
# Plot
#
fig = plt.figure(figsize=(FIGSIZE[0]/FINENESS, FIGSIZE[1]/FINENESS),
                 dpi=DPI*FINENESS)
fig.add_axes((0.5, 0.35, 0.5, 0.5))
plot_topomap(bio_cxy, ELEKTA_MAP, vmin=0, vmax=CBAR_TICKS[-1], cmap=CMAP)
plt.title('HUCH\n')
plt.text(0.4, 0.45, 'R')
plt.text(-0.4, 0.45, 'L')

fig.add_axes((0, 0.35, 0.5, 0.5))
plot_topomap(bru_cxy, ELEKTA_MAP, vmin=0, vmax=CBAR_TICKS[-1], cmap=CMAP)
plt.title('Aalto\n')
plt.text(0.4, 0.45, 'R')
plt.text(-0.4, 0.45, 'L')

# Plot the colorbar
cb_ax = fig.add_axes((0.05, 0.15, 0.9, 0.1))
norm = matplotlib.colors.Normalize(vmin=0, vmax=CBAR_TICKS[-1])
cbar = matplotlib.colorbar.ColorbarBase(cb_ax,
                                        cmap=CMAP,
                                        norm=norm,
                                        orientation='horizontal')
cbar.set_label('\nmagnitude-squared coherence')
cbar.set_ticks(CBAR_TICKS)
cbar.set_ticklabels(CBAR_LABELS)

plt.savefig(OUTFNAME + '.tiff', dpi=DPI*FINENESS)
