# Supplementary material for: An Internet-Based Real-Time Audiovisual Link for Dual MEG Recordings
Source: PLoS One. 2015 Jun 22;10(6):e0128485. doi: 10.1371/journal.pone.0128485 (PMC4476621; doi:10.1371/journal.pone.0128485)
Supplement: S2 Appendix — (ZIP) [file pone.0128485.s002.zip › coherence/pair_params.py]

# -*- coding: utf-8 -*-
"""
Created on Fri Feb 27 15:44:18 2015

@author: andrey
"""

from collections import namedtuple

# acc_chs is a list, the first channel on the list should be the best one
SiteParams = namedtuple("SiteParams", "fname acc_chs t_ch")
PairParams = namedtuple("PairParams", "num biomag bru time_2_analyze")

params = (

# Pair #1
PairParams(num = 7,
           biomag =
           SiteParams(fname='120625/session_2/kn_movementsynchrony_audvis_biomag_st.fif',
                      acc_chs=('MISC 004', 'MISC 005', 'MISC 006'),
                      t_ch='STI 006'),

           bru =
           SiteParams(fname='120625/session_2/aa_movementsynchrony_audvis_bru_st.fif',
                      acc_chs=('MISC006', 'MISC007', 'MISC008'),
                      t_ch='STI101'),

           time_2_analyze = 1340635132526),

# Pair #2
PairParams(num = 2,
           biomag =
           SiteParams(fname='120626/session_1/kl_movementsynchrony_Biomag_st.fif',
                      acc_chs=('MISC 004', 'MISC 005', 'MISC 006'),
                      t_ch='STI 006'),
    
           bru =
           SiteParams(fname='120626/session_1/ES_movementsynchrony_audvis_BRU_st.fif',
                      acc_chs=('MISC006', 'MISC007', 'MISC008'),
                      t_ch='STI101'),

           time_2_analyze = 1340698923210),

# Pair #3
PairParams(num = 3,
           biomag =
           SiteParams(fname='120626/session_2/jk_movementsynchronyBRU_audvis_Biomag_st.fif',
                      acc_chs=('MISC 004', 'MISC 005', 'MISC 006'),
                      t_ch='STI 006'),

           bru =
           SiteParams(fname='120626/session_2/MH_movementsynchrony_audvis_BRU_st.fif',
                      acc_chs=('MISC006', 'MISC007', 'MISC008'),
                      t_ch='STI101'),

           time_2_analyze = 1340719064186),

# Pair #4
PairParams(num = 4,
           biomag =
           SiteParams(fname='120627/session_1/ak_movementsynchrony_audvis_biomag_st.fif',
                      acc_chs=('MISC 003', 'MISC 004', 'MISC 005'),
                      t_ch='STI 006'),

           bru =
           SiteParams(fname='120627/session_1/HL_movementsynchrony_audvis_BRU_st.fif',
                      acc_chs=('EEG002', 'EEG001', 'EEG003'),
                      t_ch='STI101'),

           time_2_analyze = 1340784776226),

# Pair #5
PairParams(num = 5,
           biomag =
           SiteParams(fname='120627/session_2/sr_movementsynchrony_audvis_biomag_st.fif',
                      acc_chs=('MISC 003', 'MISC 002', 'MISC 001'),
                      t_ch='STI 006'),

           bru =
           SiteParams(fname='120627/session_2/AI_movementsynchrony_audvis_BRU_st.fif',
                      acc_chs=('EEG002', 'EEG001', 'EEG003'),
                      t_ch='STI101'),

           time_2_analyze = 1340793580688),

# Pair #6
PairParams(num = 6,
           biomag =
           SiteParams(fname='120628/session_1/mk_movementsynchrony_audvis_biomag_st.fif',
                      acc_chs=('MISC 003', 'MISC 002', 'MISC 001'),
                      t_ch='STI 006'),

           bru =
           SiteParams(fname='120628/session_1/LH_movementsynchrony_audvis_BRU_st.fif',
                      acc_chs=('EEG002', 'EEG001', 'EEG003'),
                      t_ch='STI101'),

           time_2_analyze = 1340874675247),

# Pair #7
PairParams(num = 1,
           biomag =
           SiteParams(fname='120628/session_2/mke_movementsynchrony_audvis_biomag_st.fif',
                      acc_chs=('MISC 003', 'MISC 002', 'MISC 001'),
                      t_ch='STI 006'),

           bru =
           SiteParams(fname='120628/session_2/SH_movementsynchrony_audvis_BRU_st.fif',
                      acc_chs=('EEG002', 'EEG001', 'EEG003'),
                      t_ch='STI101'),

           time_2_analyze = 1340882940156),

# Pair #8
PairParams(num = 8,
           biomag =
           SiteParams(fname='120629/session_1/el_movementsynchrony_audvis_biomag_st.fif',
                      acc_chs=('MISC 003', 'MISC 002', 'MISC 001'),
                      t_ch='STI 006'),

           bru =
           SiteParams(fname='120629/session_1/OR_movementsynchrony_audvis_BRU_st.fif',
                      acc_chs=('EEG002', 'EEG001', 'EEG003'),
                      t_ch='STI101'),

           time_2_analyze = 1340964900097),

# Pair #9
PairParams(num = 9,
           biomag =
           SiteParams(fname='120629/session_2/mt_movementsynchrony_biomag_st.fif',
                      acc_chs=('MISC 003', 'MISC 002', 'MISC 001'),
                      t_ch='STI 006'),

           bru =
           SiteParams(fname='120629/session_2/TV_movementsynchrony_audvis_BRU_st.fif',
                      acc_chs=('EEG002', 'EEG001', 'EEG003'),
                      t_ch='STI101'),

           time_2_analyze = 1340982283338))
