# Supplementary material for: An Internet-Based Real-Time Audiovisual Link for Dual MEG Recordings
Source: PLoS One. 2015 Jun 22;10(6):e0128485. doi: 10.1371/journal.pone.0128485 (PMC4476621; doi:10.1371/journal.pone.0128485)
Supplement: S2 Appendix — (ZIP) [file pone.0128485.s002.zip › coherence/comp_coherence.py]

# -*- coding: utf-8 -*-
""" Compute the full coherence matrix for the subject pair #3
"""
import pickle

import numpy as np
from scipy.interpolate import interp1d
import matplotlib.mlab as mlab

import mne.io
import pyvideomeg
from pair_params import params

BASE_FLDR = '/home/andrey/data/MEG2MEG'
OUT_FNAME = '/home/andrey/data/MEG2MEG/120626/session_2/full_coherence.pkl'
EXPERIMENT_DURATION = 240000    # Duration of the experiment, milliseconds

NFFT = 8*1024
NOVERLAP = NFFT / 2


sel_pair = params[2]
assert(sel_pair.num == 3)

##-----------------------------------------------------------------------------
# Read the BioMag file
#
raw = mne.io.Raw(BASE_FLDR + '/' + sel_pair.biomag.fname)
sfreq = raw.info['sfreq']

# Read the timing channel and compute timestamps
picks = mne.pick_types(raw.info, meg=False, include=(sel_pair.biomag.t_ch,))
bio_tstamps = pyvideomeg.comp_tstamps(raw[picks, :][0].squeeze(),
                                      raw.info['sfreq'])
# Read the gradiometers
picks = mne.pick_types(raw.info, meg='grad')
n_ch_bio = len(picks)
assert(n_ch_bio % 2 == 0)     # There should be an even number of
                                # gradiometers
bio_meg = raw[picks, :][0]


# Use only the good chank
sel_indx = (bio_tstamps > sel_pair.time_2_analyze) & \
           (bio_tstamps < sel_pair.time_2_analyze+EXPERIMENT_DURATION)

bio_meg = bio_meg[:, sel_indx]
bio_tstamps = bio_tstamps[sel_indx]


##-----------------------------------------------------------------------------
# Read the BRU file
#
raw = mne.io.Raw(BASE_FLDR + '/' + sel_pair.bru.fname)

# Read the timing channel and compute timestamps
picks = mne.pick_types(raw.info, meg=False, include=(sel_pair.bru.t_ch,))
bru_tstamps = pyvideomeg.comp_tstamps(raw[picks, :][0].squeeze(),
                                      raw.info['sfreq'])
# Read the gradiometers
picks = mne.pick_types(raw.info, meg='grad')
n_ch_bru = len(picks)
assert(n_ch_bru % 2 == 0)     # There should be an even number of
                                # gradiometers
bru_meg = np.zeros(bio_meg.shape)

# Resample BRU signals to BioMag's timestamps
for i in range(len(picks)):
    resamp_f = interp1d(bru_tstamps, raw[picks[i], :][0].squeeze())
    bru_meg[i, :] = resamp_f(bio_tstamps)


##-----------------------------------------------------------------------------
# Estimate coherence
#
cxy = np.zeros((n_ch_bio, n_ch_bru, NFFT/2+1))

for i in range(n_ch_bio):
    for j in range(n_ch_bru):
        print('Processing pair #%i out of %i ...' %
              (i*n_ch_bio+j+1, n_ch_bio*n_ch_bru))
        cxy[i, j, :], f = mlab.cohere(bio_meg[i, :],
                                      bru_meg[j, :],
                                      NFFT=NFFT,
                                      Fs=sfreq,
                                      detrend=mlab.detrend_linear,
                                      noverlap=NOVERLAP,
                                      window=mlab.window_hanning)
# Save the results
outf = open(OUT_FNAME, 'wb')
pickle.dump({'cxy': cxy, 'freqs': f}, outf, protocol=pickle.HIGHEST_PROTOCOL)
outf.close()
