# Supplementary material for: An Internet-Based Real-Time Audiovisual Link for Dual MEG Recordings
Source: PLoS One. 2015 Jun 22;10(6):e0128485. doi: 10.1371/journal.pone.0128485 (PMC4476621; doi:10.1371/journal.pone.0128485)
Supplement: S2 Appendix — (ZIP) [file pone.0128485.s002.zip › coherence/meg2dmaps.py]

# -*- coding: utf-8 -*-
"""
Created on Sun Mar 15 21:18:44 2015

@author: andrey
"""
import numpy

ELEKTA_MAP = numpy.array( \
((0.064148, 0.703851), 
 (0.144309, 0.734319), 
 (0.119987, 0.619789), 
 (0.045455, 0.568074), 
 (0.172025, 0.614506), 
 (0.231204, 0.623645), 
 (0.224754, 0.525813), 
 (0.168164, 0.510422), 
 (0.238194, 0.815112), 
 (0.258927, 0.720202), 
 (0.326305, 0.702188), 
 (0.193871, 0.715444), 
 (0.300740, 0.616045), 
 (0.378995, 0.607797), 
 (0.377036, 0.527395), 
 (0.296031, 0.529113), 
 (0.309742, 0.889867), 
 (0.402560, 0.927068), 
 (0.411044, 0.853018), 
 (0.319398, 0.807726), 
 (0.412933, 0.770946), 
 (0.501005, 0.692479), 
 (0.459456, 0.612604), 
 (0.414855, 0.689608), 
 (0.459600, 0.537169), 
 (0.542171, 0.537169), 
 (0.542587, 0.461422), 
 (0.459175, 0.460508), 
 (0.501069, 0.939293), 
 (0.501039, 0.862520), 
 (0.598728, 0.927216), 
 (0.692176, 0.889703), 
 (0.681821, 0.807361), 
 (0.590742, 0.852643), 
 (0.501018, 0.780330), 
 (0.588616, 0.770946), 
 (0.586669, 0.689325), 
 (0.542104, 0.613080), 
 (0.622288, 0.607771), 
 (0.700996, 0.616015), 
 (0.705271, 0.528866), 
 (0.624017, 0.528082), 
 (0.763757, 0.814613), 
 (0.807564, 0.715676), 
 (0.742622, 0.720202), 
 (0.674394, 0.702075), 
 (0.770344, 0.623918), 
 (0.829402, 0.614469), 
 (0.833755, 0.510418), 
 (0.776340, 0.525805), 
 (0.857842, 0.734342), 
 (0.936131, 0.705520), 
 (0.954545, 0.567938), 
 (0.880217, 0.619259), 
 (0.116001, 0.502483), 
 (0.141570, 0.386648), 
 (0.107558, 0.297138), 
 (0.058740, 0.428953), 
 (0.186688, 0.409105), 
 (0.239398, 0.429237), 
 (0.286560, 0.341551), 
 (0.233223, 0.316071), 
 (0.187671, 0.184588), 
 (0.196539, 0.280588), 
 (0.277837, 0.194562), 
 (0.298786, 0.103214), 
 (0.304781, 0.442235), 
 (0.380004, 0.449218), 
 (0.458527, 0.387291), 
 (0.363584, 0.357970), 
 (0.360207, 0.277877), 
 (0.397545, 0.195484), 
 (0.384014, 0.143061), 
 (0.304647, 0.241195), 
 (0.454310, 0.313705), 
 (0.547252, 0.313395), 
 (0.547082, 0.247462), 
 (0.454193, 0.247462), 
 (0.500774, 0.180145), 
 (0.500774, 0.124157), 
 (0.570890, 0.060932), 
 (0.430211, 0.060707), 
 (0.621278, 0.449469), 
 (0.696650, 0.443026), 
 (0.638254, 0.357675), 
 (0.543267, 0.387256), 
 (0.641342, 0.277877), 
 (0.697064, 0.241398), 
 (0.617132, 0.143219), 
 (0.603349, 0.195294), 
 (0.762064, 0.429814), 
 (0.814627, 0.409491), 
 (0.768226, 0.316454), 
 (0.714989, 0.341276), 
 (0.722817, 0.194481), 
 (0.804750, 0.280434), 
 (0.813308, 0.184339), 
 (0.702350, 0.103214), 
 (0.884539, 0.502149), 
 (0.941927, 0.428709), 
 (0.893403, 0.297462), 
 (0.859520, 0.386458)))
