# Supplementary material for: An Internet-Based Real-Time Audiovisual Link for Dual MEG Recordings
Source: PLoS One. 2015 Jun 22;10(6):e0128485. doi: 10.1371/journal.pone.0128485 (PMC4476621; doi:10.1371/journal.pone.0128485)
Supplement: S2 Appendix — (ZIP) [file pone.0128485.s002.zip › sync_measurement/pulse.m]

%function [t0,t1]=pulse(x)
% Detect single rising and falling zero crossings, t0 and t1.
function [t0,t1]=pulse(x)
  t0=zerocross(x);
  if ~isempty(t0)
    t0=t0(1);
  end
  t1=zerocross(-x);
  if ~isempty(t1)
    t1=t1(1);
  end
