# Supplementary material for: An Internet-Based Real-Time Audiovisual Link for Dual MEG Recordings
Source: PLoS One. 2015 Jun 22;10(6):e0128485. doi: 10.1371/journal.pone.0128485 (PMC4476621; doi:10.1371/journal.pone.0128485)
Supplement: S2 Appendix — (ZIP) [file pone.0128485.s002.zip › sync_measurement/loadmeg_nots.m]

%function fiff=loadmeg_nots(fn,tmax,ch_sel)
% Load fiff without reading timestamps.
%
% Input:
% fn          input file
% tmax        max time to read (inf or empty to read all data)
% ch_sel      cell array containing the list of channel names to load
%             or {} to read everything
%
function fiff=loadmeg_nots(fn,tmax,ch_sel)

if ~isempty(ch_sel)
  use_sel=true;
else
  use_sel=false;
end

fiff.name=fn;
fiff.meta=fiff_setup_read_raw(fn);

if isfinite(tmax) || isempty(tmax)
  last_samp=fiff.meta.first_samp+ceil(tmax*fiff.meta.info.sfreq);
else
  last_samp=fiff.meta.last_samp;
end

% load selected channels
if use_sel
    sel_chans = channelns(ch_sel, fiff.meta.info.ch_names);
    [fiff.data,fiff.times]=fiff_read_raw_segment(fiff.meta,fiff.meta.first_samp,last_samp,sel_chans);
    % update fiff.meta to reflect the new number of channels
    fiff.meta.cals = fiff.meta.cals(sel_chans);
    fiff.meta.info.nchan = length(sel_chans);
    fiff.meta.info.chs = fiff.meta.info.chs(sel_chans);
    fiff.meta.info.ch_names = fiff.meta.info.ch_names(sel_chans);
else
    [fiff.data,fiff.times]=fiff_read_raw_segment(fiff.meta,fiff.meta.first_samp,last_samp);
end
fprintf('loadmeg_nots: read %g MiB of fiff data\n',8*numel(fiff.data)/2^20);
