# Supplementary material for: An Internet-Based Real-Time Audiovisual Link for Dual MEG Recordings
Source: PLoS One. 2015 Jun 22;10(6):e0128485. doi: 10.1371/journal.pone.0128485 (PMC4476621; doi:10.1371/journal.pone.0128485)
Supplement: S2 Appendix — (ZIP) [file pone.0128485.s002.zip › sync_measurement/end2end_onesite.m]

%
% Analyze end-to-end transmission times.  Fiff data recorded at one
% site; LED flash + sine burst triggered by PPS.
% Save the results in OUT_FLDR. The results can be visualized by other
% tools.
% 
% fiff file containing pps and transduced pulses
fn='/home/andrey/2014_PLOS_ONE/data/delay_test.fif';
% trigger bit for pps
TRIG_BIT=5;
LEVEL=.35; % adjust according to the optical pulse height

OUTFLDR = '/tmp';

% channels to load
ch_sel={'STI101','MISC001','MISC002'};
fiff=loadmeg_nots(fn,inf,ch_sel);
data=fiff.data;
fs=fiff.meta.info.sfreq;

% extract PPS signals and check statistics
dataend=length(data);  % may want to read only a part
% make sure channel ordering is correct
stich=data(1,1:dataend);
sndch=data(2,1:dataend);
optoch=data(3,1:dataend); 
ppsch=bitand(stich,2^(TRIG_BIT-1))/2^(TRIG_BIT-1)*5;

% find PPS onsets
PPSLEVEL=3;  % 0-5 V signal
pps_onset=zerocross(ppsch-PPSLEVEL);  % PPS rising edges

% LED analysis. Transduced LED flashes are detected with a simple
% threshold crossings.
MINDELAY=10;  % search window for LED onset
MAXDELAY=400;
led_onset=zerocross(optoch-LEVEL);
led_onset_matches=zeros(1,length(pps_onset));
for k=1:length(pps_onset),
  thispps=pps_onset(k);
  % find onsets in the window of interest
  thisled=find(led_onset>thispps+MINDELAY & led_onset < thispps+MAXDELAY);
  % if multiple onsets, discard others than the first
  if length(thisled)>1
    fprintf('%d LED onsets found for PPS pulse %d\n',length(thisled),thispps);
    fprintf('Discarding others than the first\n');
    thisled=thisled(1);
  end
  if isempty(thisled)
    led_onset_matches(k)=nan;
    fprintf('Match for PPS pulse at %d not found\n',thispps);
  else
    led_onset_matches(k)=led_onset(thisled);
  end
end
led_delays=led_onset_matches-pps_onset;
led_delays=led_delays(find(~isnan(led_delays)));
led_delays_ms=1e3*led_delays/fs;
figure;
hist(led_delays_ms,20);
xlabel('delay (ms)');
ylabel('relative frequency (arbitrary units)');
set(gca, 'TickDir', 'out');
set(gca, 'Ytick', []);
set(gca, 'box', 'off')
fprintf('LED end-to_end: min %g, max %g, mean %g, median %g, std %g (ms)\n',min(led_delays_ms),max(led_delays_ms),mean(led_delays_ms),median(led_delays_ms),std(led_delays_ms));

% Sound analysis
% Sound onsets are localized by correlation with complex
% exponential at the specified frequency.
% Duration of sound pulse is determined by the (naive) 'pulse'
% function. If duration is too short, the pulse is probably
% damaged; such data are plotted and excluded. 
fs=fiff.meta.info.sfreq;
F=140;  % frequency of sine burst
THRESHOLD=.75;
% values in samples
MAXDELAY=500;  % determines end of search window
MIN_DUR=150;
%
T=0:1/fs:2/F;  % 2-period exponential
sigt=exp(2*pi*F*T*i);
TEMPLEN=length(sigt);
cvec=0;
N=length(pps_onset);
snd_delays=zeros(N,1);
durs=zeros(N,1);
for k=1:N,
  thispps=pps_onset(k);
  % pick the time window
  if thispps+MAXDELAY > length(sndch)  % ran out of data
    snd_delays(k)=nan;
    durs(k)=nan;
    break;
  end
  sndwin=sndch(thispps:thispps+MAXDELAY);
  for l=0:MAXDELAY-TEMPLEN,
    % inner prod. of delayed exponential and the signal
    TEMP=[zeros(1,l) sigt];  
    ip=sum(sndwin(1:length(TEMP)).*TEMP);
    cvec(l+1)=ip;  
  end
  % normalize "convolution" and detect pulse
  absc=abs(cvec)/max(abs(cvec));
  %  figure; plot(absc);
  [t0,t1]=pulse(absc-THRESHOLD);
  snd_delays(k)=t0;
  durs(k)=t1-t0;
   if durs(k) < MIN_DUR  % plot suspicious data
     fprintf('delay: %g ms, short duration: %g ms\n',t0,t1-t0);
     %fprintf('Short pulse, excluding...\n');
     %fprintf('Press key to continue\n');
     %figure(10);
     %hold off; plot(sndwin); hold; plot(absc,'r'); pause
     %snd_delays(k)=nan;
   end
end
snd_delays_ok=snd_delays(find(~isnan(snd_delays)));  % remove nans
snd_delays_ms=1e3*snd_delays_ok/fs;
figure;
hist(snd_delays_ms,10);
xlabel('delay (ms)');
ylabel('relative frequency (arbitrary units)');
set(gca, 'TickDir', 'out');
set(gca, 'Ytick', []);
set(gca, 'box', 'off')
fprintf('SND end-to_end: min %g, max %g, mean %g, median %g, std %g (ms)\n',min(snd_delays_ms),max(snd_delays_ms),mean(snd_delays_ms),median(snd_delays_ms), std(snd_delays_ms));

save([OUTFLDR, '/', 'delays.mat'], 'led_delays_ms', 'snd_delays_ms');
