# Supplementary material for: An Internet-Based Real-Time Audiovisual Link for Dual MEG Recordings
Source: PLoS One. 2015 Jun 22;10(6):e0128485. doi: 10.1371/journal.pone.0128485 (PMC4476621; doi:10.1371/journal.pone.0128485)
Supplement: S2 Appendix — (ZIP) [file pone.0128485.s002.zip › sync_measurement/makefig_delays.py]

# -*- coding: utf-8 -*-
"""Plot the results of the technical delay measurement.
"""


import scipy.io
import numpy as np
import pylab as plt
import matplotlib.gridspec as gridspec

FNAME = '/tmp/delays.mat'
OUTFNAME = '/tmp/Figure 2'

LOW_RANGE = [0, 12]
HIGH_RANGE = [78, 82]
FONTSIZE = 18

delays = scipy.io.loadmat(FNAME)

led_delays_ms = delays['led_delays_ms'].squeeze()
snd_delays_ms = delays['snd_delays_ms'].squeeze()

xbins = np.arange(40, 172, 2)

led_hist = np.histogram(led_delays_ms, bins=xbins, normed=True)[0] * 2*100
snd_hist = np.histogram(snd_delays_ms, bins=xbins, normed=True)[0] * 2*100

# plot
#fig, (ax1, ax2) = subplots(2, 1, sharex=True)
fig = plt.figure(figsize=(10, 8), dpi=40)
gs = gridspec.GridSpec(2,
                       1,
                       height_ratios=[np.diff(HIGH_RANGE),
                                      np.diff(LOW_RANGE)],
                       hspace=0.1)
ax1 = plt.subplot(gs[0])
ax2 = plt.subplot(gs[1])


#--------------------------------------------------------------------------
# Set common labels
#
ax_global = fig.add_subplot(1, 1, 1, axisbg='none')
ax_global.spines['top'].set_color('none')
ax_global.spines['bottom'].set_color('none')
ax_global.spines['left'].set_color('none')
ax_global.spines['right'].set_color('none')
ax_global.tick_params(labelcolor='w',
                      top='off',
                      bottom='off',
                      left='off',
                      right='off')

ax_global.set_xticks((0.1,))    # ugly hack
ax_global.set_yticks((0.05,))   # ugly hack

ax_global.set_xlabel('delay (ms)', fontsize=FONTSIZE+2)
ax_global.set_ylabel('relative frequency (%)', fontsize=FONTSIZE+2)
#--------------------------------------------------------------------------


ax1.bar(xbins[0:-1], snd_hist, width=2, color=(0.9, 0.9, 0.9), label='Audio')
ax1.bar(xbins[0:-1], led_hist, width=2, color=(0.6, 0.6, 0.6), label='Video')
ax2.bar(xbins[0:-1], snd_hist, width=2, color=(0.9, 0.9, 0.9))
ax2.bar(xbins[0:-1], led_hist, width=2, color=(0.6, 0.6, 0.6))

ax1.tick_params('both', length=5, which='major')
ax2.tick_params('both', length=5, which='major')

ax1.set_ylim(HIGH_RANGE)
ax2.set_ylim(LOW_RANGE)
ax1.set_xlim(40, 160)
ax2.set_xlim(40, 160)

ax1.set_yticks((80, 82))
ax1.set_yticklabels(('80', '82'), fontsize=FONTSIZE-2)
ax2.set_yticks((2, 4, 6, 8, 10))
ax2.set_yticklabels(('2', '4', '6', '8', '10'), fontsize=FONTSIZE-2)
ax2.set_xticks((40, 60, 80, 100, 120, 140, 160))
ax2.set_xticklabels(('40', '60', '80', '100', '120', '140', '160'),
                    fontsize=FONTSIZE-2)

ax1.spines['bottom'].set_visible(False)
ax2.spines['top'].set_visible(False)

#--------------------------------------------------------------------------
# Plot the diagonal lines
#
d = .015    # how big to make the diagonal lines in axes coordinates
            # arguments to pass plot, just so we don't keep repeating them
scl = np.diff(LOW_RANGE) / np.diff(HIGH_RANGE)  # compensate for the different
                                                # height_ratios <> 1
kwargs = dict(transform=ax1.transAxes, color='k', clip_on=False)
ax1.plot((-d, d), (-scl*d, scl*d), **kwargs)     # top-left diagonal
ax1.plot((1-d, 1+d), (-scl*d, scl*d), **kwargs)  # top-right diagonal

kwargs.update(transform=ax2.transAxes)          # switch to the bottom axes
ax2.plot((-d, d), (1-d, 1+d), **kwargs)         # bottom-left diagonal
ax2.plot((1-d, 1+d), (1-d, 1+d), **kwargs)      # bottom-right diagonal
#--------------------------------------------------------------------------

ax1.xaxis.tick_top()
ax1.tick_params(labeltop='off')
ax2.xaxis.tick_bottom()

ax1.legend(loc='upper right', fontsize=FONTSIZE)

#show()
plt.savefig(OUTFNAME + '.eps', bbox_inches='tight')
plt.savefig(OUTFNAME + '.png', bbox_inches='tight')
