# Supplementary material for: An Internet-Based Real-Time Audiovisual Link for Dual MEG Recordings
Source: PLoS One. 2015 Jun 22;10(6):e0128485. doi: 10.1371/journal.pone.0128485 (PMC4476621; doi:10.1371/journal.pone.0128485)
Supplement: S3 Appendix — (ZIP) [file pone.0128485.s003.zip]

Archive with 9 entries (9 files):
- subject_pair_1.mat
- subject_pair_2.mat
- subject_pair_3.mat
- subject_pair_4.mat
- subject_pair_5.mat
- subject_pair_6.mat
- subject_pair_7.mat
- subject_pair_8.mat
- subject_pair_9.mat
